# Supplementary material for: Deficiency of intestinal Bmal1 prevents obesity induced by high-fat feeding
Source: Nat Commun. 2021 Sep 7;12:5323. doi: 10.1038/s41467-021-25674-5 (PMC8423749; doi:10.1038/s41467-021-25674-5)
Supplement: Supplementary file 4 — Source Data [file 41467_2021_25674_MOESM4_ESM.xlsx]

## Sheet: Fig1
a
CHOW	Week	Control						Bmal1iKO
	0	19.5	21.5	18	22.1	22.7	18.9	20.5	21.5	19	22.1	20.7	19.9
	1	21.8	21.2	20.1	21.5	22.1	19.5	21.5	21.9	19.5	21.5	22.9	18.7
	2	22.7	22.4	20.8	23.4	23.7	24.2	23.7	23.4	22.8	24.3	23.7	21
	3	23.5	22.5	21.1	25.5	24.1	24.5	23.5	24.5	23.1	25.5	25.2	24.9
	4	25.1	24.3	22.9	25.5	25.4	26	24.1	24.3	23	25	25.7	24.1
	5	25.3	25.1	22.3	26.5	25.3	27.3	24.3	25	22.3	26.5	25.3	25.1
	6	26.8	25.9	25.7	27.9	26.5	27.9	24.8	26.3	23.2	25.5	26.5	26
	7	26.5	25.3	26.9	27.5	27.3	27.7	24	25.3	23.6	26.2	27.5	26.2
	8	28.3	24.7	26.4	28.1	28.9	27.5	25.3	24.7	24.4	26.1	27.9	25.5
	9	28	24.7	26.9	27.5	27	29	26.1	24.2	25.3	26.3	29	25
	10	28.9	26.7	26.7	27.5	27.7	29.7	26.9	24.7	26.7	26.5	27.7	25.7
HFD	Week	Control						Bmal1iKO
	0	19.5	21.6	18.7	22.1	23	18.2	19.3	18.5	18	20.1	22.2	18.9
	1	21.5	22.9	20.9	23.5	23.9	21.7	21.8	21.2	20.7	21.5	23.9	20.5
	2	24.7	26.4	23.8	26.8	26.7	23.4	23.7	22.4	24.8	23.4	25.7	22.2
	3	30.5	31.5	28.1	31.5	32	26.9	24.5	23.5	25.8	25.5	26.1	24.5
	4	33.1	33.3	29.6	32	34.2	28.1	26.1	25.3	28.4	25.5	25.4	25.8
	5	35.3	35	32.3	34.5	35.7	30.1	25.3	25.1	27.3	26.5	25.3	26.3
	6	35.8	35.3	33.2	35.5	36.5	31	25.1	24.6	26.9	27.1	25.5	26.6
	7	36.3	37.6	34.1	35.5	36.5	32.5	27.3	25.3	29.1	30.5	27.3	27.9
	8	38.2	40.3	35.5	36.7	37.1	33.1	27.2	25.7	29.4	29.1	28.9	27.5
	9	38.2	41	37.2	35.5	40.5	34.9	27.8	26.1	31.9	29.5	29.5	29.4
	10	38.5	41.3	37.6	35.3	39.5	36.1	28.9	26.7	31.7	29.6	30.7	29
c		Control						Bmal1iKO
	Chow	8	5.5	7.7	6.7	8.7	6	4	5.5	4	5	5	6.5
	HFD	23.5	16.9	20.9	23.5	19.4	24.5	10.5	10	8.5	7.5	11.5	12
d		Control						Bmal1iKO
	Fat(%)	21	17.5	21.3	18.7	20.7	21	12	12.5	11	11.6	9	9.5
	Lean(%)	57.5	52.9	51.2	56.5	55.4	52.5	62.5	63	58.5	57.5	54.5	56
e		Control						Bmal1iKO
	BAT	0.32	0.3	0.5	0.58	0.26	0.21	0.12	0.13	0.09	0.27	0.39	0.11
	mWAT	1.22	1.07	1.01	1.48	1.26	1.31	0.74	0.54	0.79	0.64	0.61	0.92
	gWAT	6.01	5.21	5.12	5.23	4.8	5.17	2.56	2.41	2.17	3.35	2.5	2.39
	iWAT	3.31	3.2	2.85	3.42	3.06	2.65	2.4	2.13	1.8	1.62	1.95	1.7
		Control						Bmal1iKO
f		2.24	2.5	2.75	2.46	3.51	3.42	1.58	1.75	1.85	1.62	1.86	1.46
g		Control						Bmal1iKO
Leptin		6.61	5.48	6.12	5.65	5.82	5.37	4.01	4.21	4.12	4.23	4.83	4.94
h		Control						Bmal1iKO
TAG	Chow	1.45	1.5	1.3	1.7	1.7	1.21	1.21	1.15	0.93	1.07	1.34	1.16
	HFD	2.12	1.98	2.19	2.2	2.11	2.21	1.25	1.29	1.19	1.35	1.44	1.25
		Control						Bmal1iKO
FFA	Chow	0.73	0.75	0.8	0.82	0.68	0.74	0.75	0.58	0.69	0.79	0.79	0.88
	HFD	1.52	1.68	1.49	1.67	1.5	1.56	1.14	1.18	1.09	1.28	1.01	1.11
i		Control						Bmal1iKO
	Chow	7.93	8.95	6.98	7.82	9.78	6.04	6.33	5.25	6.12	5.31	7.98	7.04
Hepatic TAG	HFD	12.68	11.61	14.49	14.77	14.35	13.26	7.12	8.48	6.29	5.27	7.45	8.16
		Control						Bmal1iKO
Hepatic FFA	Chow	1.95	1.33	1.23	0.97	1.47	0.81	0.75	1.21	0.62	0.83	0.59	0.92
	HFD	3.12	3.68	3.09	3.51	3.21	2.95	0.62	0.78	1.49	0.82	1.21	0.93
j		Control						Bmal1iKO
	Chow	3.53	2.95	3.48	3.82	3.48	3.84	3.93	2.95	3.81	2.85	3.78	3.34
	HFD	5.08	5.71	6.11	5.57	5.05	5.16	3.68	3.61	3.49	4.47	3.35	4.26
k		Control						Bmal1iKO
		4.33	2.94	3.65	2.99	3.78	4.04	1.08	1.71	1.11	1.57	1.05	1.16
		Control						Bmal1iKO
		46.08	56.71	67.11	47.57	54.05	50.16	17.08	9.71	9.11	21.97	15.95	19.16

## Sheet: Fig2
a
		Control						Bmal1iKO
		0.15	0.2	0.16	0.24	0.23	0.19	0.08	0.09	0.1	0.12	0.1	0.09
b
		Control						Bmal1iKO
	Chow	9.67	10.43	12.35	9.22	10.23	8.19	6.87	5.73	6.35	5.72	7.23	10.51
	HFD	15.25	16.12	12.15	14.22	10.23	14.31	5.25	4.08	6.85	5.82	4.63	4.91
c
		Control						Bmal1iKO
		52.67	49.11	56.28	52.22	46.23	50.22	12.87	16.65	14.67	15.72	18.03	11.92
d		Control						Bmal1iKO
	Chow	12.23	23.45	16.87	12.98	14.24	10.02	20.37	17.23	15.88	23.9	20.05	14.21
	HFD	95.67	98.12	104.28	97.27	98.21	101.23	132.67	142.12	136.28	132.22	129.23	130.31
e		Control						Bmal1iKO
TAG	Fasted	0.97	1.41	1.2	0.92	1.17	1.04	0.67	0.93	0.65	0.79	0.86	0.59
	Refed	1.76	1.89	1.75	1.67	1.87	1.51	0.94	1.13	1.08	1.14	1.19	1.3
		Control						Bmal1iKO
FFA	Fasted	0.52	0.41	0.54	0.32	0.59	0.68	0.25	0.41	0.28	0.34	0.37	0.2
	Refed	1.12	1.09	1.16	0.97	1.29	1.03	0.61	0.53	0.65	0.56	0.77	0.51
f		Control						Bmal1iKO
	Fasted	3.34	3.72	2.95	3.54	3.43	3.91	2.13	2.63	2.55	1.72	2.43	2.97
	Refed	30.46	32.09	34.88	29.81	35.66	29.94	8.26	10.04	9.76	8.35	10.65	11.54
g	Time(min)	Control						Bmal1iKO
TAG	0	0.81	0.99	0.85	0.91	1.13	1.02	0.83	0.89	1.17	0.81	0.55	0.9
	30	1.15	1.22	0.91	1.05	1.26	1.27	0.75	0.52	0.91	0.45	0.87	0.97
	60	2.15	2.04	1.62	2.34	2.07	1.95	0.95	1.01	1.15	1.03	0.97	0.74
	120	2.29	2.49	1.78	2.68	2.42	2.69	1.19	1.36	1.29	1.28	1.05	0.95
	240	1.08	1.15	0.94	1.09	1.1	1.09	1.08	1.25	0.84	0.92	1.04	1.01
		Control						Bmal1iKO
AUC		423.45	392.78	357.32	389.87	499.09	454.32	203.45	292.78	247.32	260.87	231.09	244.32
	Time(min)	Control						Bmal1iKO
FFA	0	0.72	0.63	0.75	0.91	1.33	0.82	0.82	0.91	0.75	0.69	1.29	0.61
	30	1.36	1.25	1.08	1.55	0.96	1.27	0.89	1.19	0.91	0.75	0.86	0.74
	60	1.15	2.04	1.53	1.74	1.37	1.48	0.75	0.84	0.93	1.04	0.77	0.87
	120	0.99	1.19	1.13	1.33	1.02	1.19	0.79	0.59	0.73	0.53	0.62	0.99
	240	0.68	0.7	0.74	0.9	0.79	0.8	0.58	0.53	0.59	0.44	0.59	0.9
i		Control						Bmal1iKO
		243.34	267.13	211.54	197.54	231.53	228.32	146.43	155.34	138.13	157.87	124.07	146.45
j		Control						Bmal1iKO
		8.63	12.03	11.84	11.93	12.87	10.84	6.84	6.33	6.54	5.43	6.17	5.66
l		Control						Bmal1iKO
		7.93	9.53	8.64	8.93	6.57	9.38	4.79	5.21	3.87	4.93	3.57	4.58

## Sheet: Fig3
b
		Control-AD						Control-N						Bmal1iKO-AD						Bmal1iKO-N
		2.65	2.53	2.45	2.42	2.63	2.39	2.75	2.49	2.45	2.48	2.65	2.34	2.38	2.76	2.62	2.68	2.67	2.79	2.89	2.63	2.63	2.87	2.69	2.79
c
	Age	Control-AD						Control-N						Bmal1iKO-AD						Bmal1iKO-N
	6	20.6	19.3	21.4	22.5	22.1	18.3	20.3	20.5	19.4	20.6	20.7	21.1	20.3	19.5	21.9	20.1	22.2	19.9	19.5	21.5	18.7	21.1	21.7	20.9
	7	26.3	23.5	26.2	25.1	24.8	20.5	21.6	22.4	21.6	22.3	22.2	21.9	21.8	22.2	21.7	21.5	23.9	20.5	20.1	20.9	17.5	20.5	19.3	17.1
	8	29.5	27.1	28.2	28.2	27.3	24.7	23.7	24.9	23.8	24.8	23.7	23.6	23.7	23.4	23.8	21.9	24.2	21.2	21.7	21.4	21.8	23.3	21.1	19.6
	9	34.3	31.5	33	33.1	29.8	30.5	26.4	26.5	26.1	25.4	25.3	25.9	24.5	25.6	25.3	25.5	26.1	23.5	22.5	20.5	23.1	24.5	21.2	21.9
	10	36.5	32.9	33.7	34.6	30.3	31.6	27.3	28.3	27.5	26.9	27.7	27.1	24.1	25.3	26.4	24.7	25.9	23.1	24.1	21.8	23.7	25.2	24.8	23.1
	11	41.3	36.5	39.2	38.1	34.8	33.1	28.6	29.7	29.3	28.5	30.8	29.6	25.3	25.1	27.3	26.5	25.3	26.3	25.3	22.5	24.3	26.5	28.3	24.6
	12	41.8	38.4	40.4	39.6	38.8	35.5	31.8	32.3	31.2	33.5	31.5	33	25.7	24.6	27.4	27.1	25.8	26.2	24.8	25.3	24.6	25.6	27.5	25.3
	13	41.2	38.5	41.4	40.3	41.9	36.8	32.7	34.6	33.3	35	33.5	34.4	26.6	25.3	29.1	28.5	26.3	26.4	25	25.7	24.7	26.2	28.5	26.2
	14	42.3	39.1	45.2	38.4	45.1	35.9	35.3	34.7	34.4	33.1	34.9	35.5	26.4	27.2	30.4	29.1	27.9	27.5	25.7	25.7	25.4	26.8	29.32	26.5
	15	44.3	37.9	43.6	42.3	42.8	41.1	36.6	33.2	35.1	36.2	35	35	27.8	27.4	31.9	29.5	28.5	29	26.1	25.2	26.3	27.3	29.6	25.1
	16	41.5	40.3	45.2	43.1	42.2	44.5	36.9	33.7	35.7	36.5	34.9	35.7	28.9	27.7	30.7	29.6	27.7	28.4	27.5	26.7	27.7	28.5	28.7	25.7
d
	gWAT	Control-AD						Control-N						Bmal1iKO-AD						Bmal1iKO-N
		5.52	4.63	5.32	4.91	5.36	5.5	2.83	3.03	3.22	2.91	3.16	3.61	1.71	1.98	2.35	1.91	2.16	1.78	1.81	1.48	2.05	1.71	1.7	2.18
	iWAT	Control-AD						Control-N						Bmal1iKO-AD						Bmal1iKO-N
		3.82	3.03	3.42	3.91	3.36	3.5	2.11	2.52	2.22	2.72	2.16	2.18	1.09	0.83	1.02	1.39	1.26	0.98	1.18	1.3	0.93	1.23	1.46	0.79
f
		Control-AD						Control-N						Bmal1iKO-AD						Bmal1iKO-N
	TAG	2.06	1.99	2.04	1.99	2.06	2.06	1.57	1.6	1.62	1.51	1.66	1.61	1.21	1.18	1.3	1.16	1.06	1.18	1.12	1.17	1.02	1.08	1.06	1.25
		Control-AD						Control-N						Bmal1iKO-AD						Bmal1iKO-N
	FFA
		1.42	1.63	1.6	1.56	1.54	1.61	0.87	1.04	1.02	0.84	0.96	0.9	0.57	0.64	0.71	0.49	0.66	0.58	0.62	0.57	0.6	0.78	0.56	0.53
		Control-AD						Control-N						Bmal1iKO-AD						Bmal1iKO-N
	Hepatic TAG
		12.3	14.5	15.2	13.7	14.8	13.1	9.39	9.62	8.78	9.73	9.92	8.97	4.72	5.18	3.85	4.81	3.76	3.28	3.3	3.2	3.35	3.58	3.15	3.41
		Control-AD						Control-N						Bmal1iKO-AD						Bmal1iKO-N
	Hepatic FFA
		3.34	3.41	3.27	3.19	3.25	3.25	2.34	2.12	2.17	2.43	2.22	2.37	0.92	0.74	1.31	0.86	0.91	0.75	0.52	0.63	0.58	0.68	0.54	0.85
h
	TAG	Control						Bmal1iKO
	ZT4	2.32	2.73	1.57	1.99	2.25	2.13	0.92	1.13	1.09	0.83	1.12	1.49
	ZT8	1.52	1.76	1.98	2.21	1.98	1.86	1.32	0.97	0.88	0.76	1.1	0.82
	ZT16	1.33	1.11	1.21	1.31	1.32	1.36	0.74	1.15	0.97	0.79	1.02	1.36
	ZT20	1.44	1.31	1.62	1.37	1.13	0.97	0.92	0.63	0.75	0.93	1.19	0.79
	FFA	Control						Bmal1iKO
	ZT4	1.41	1.08	1.56	1.69	0.91	1.28	0.75	0.84	0.79	1.13	0.72	0.34
	ZT8	1.32	1.19	1.29	1.43	1.36	1.42	0.43	0.67	0.89	0.83	0.59	0.52
	ZT16	0.73	0.81	0.91	0.78	0.69	0.86	0.54	0.45	0.87	0.43	0.61	0.32
	ZT20	1.11	0.98	1.09	1.02	1.08	1.07	0.33	0.63	0.59	0.69	0.49	0.46
	Hepatic TAG	Control						Bmal1iKO
	ZT4	26.13	18.03	26.42	24.97	33.19	25.29	10.34	11.62	9.87	8.47	6.69	16.31
	ZT8	21.5	19.1	26.14	24.29	20.4	18.7	6.52	7.23	9.34	8.45	17.13	14.17
	ZT16	8.43	11.5	9.08	12.21	13.28	10.15	5.13	5.01	6.08	7.14	5.24	10.15
	ZT20	14.75	9.91	13.73	11.66	19.23	16.26	6.75	9.91	11.22	4.26	10.25	7.96
	Intestine TAG	Control						Bmal1iKO
	ZT4	36.12	29.71	35.02	34.93	33.08	33.25	23.14	20.79	18.42	23.87	18.24	19.77
	ZT8	29.95	26.31	29.84	34.29	29.43	32.77	19.34	15.63	19.44	17.29	18.43	18.64
	ZT16	21.53	22.55	23.94	22.28	24.27	21.11	18.53	19.55	11.94	15.23	14.48	14.93
	ZT20	24.71	28.15	23.42	27.67	25.26	26.16	13.61	18.15	24.22	17.67	15.23	16.16

## Sheet: Fig4
a	Time(min)	Control						Bmal1iKO
	0	1.45	1.56	1.57	1.99	1.15	1.03	1.92	1.86	1.27	0.84	2.52	1.32
	30	5.61	5.55	7.98	4.21	5.58	6.46	6.21	6.71	7.34	4.05	6.63	8.07
	60	8.35	9.81	6.12	8.31	14.22	8.06	10.35	9.81	8.12	6.71	9.32	11.96
	120	11.02	9.01	9.45	6.77	7.43	6.27	10.89	11.01	9.45	5.37	7.43	9.27
	240	5.4	7.33	6.45	6.34	9.54	3.14	5.04	7.13	6.23	6.14	8.14	4.55
b
		Control						Bmal1iKO
	Heart 14C	11.02	10.62	11.15	9.77	11.87	13.67	12.99	11.57	11.63	12.45	12.31	12.07
		Control						Bmal1iKO
	Liver 14C	114.02	92.61	106.05	109.68	110.79	83.07	115.02	111.62	96.75	94.77	123.83	124.87
		Control						Bmal1iKO
	BAT 14C	8.02	7.14	8.01	5.42	4.74	6.03	7.43	6.83	7.69	6.23	7.76	7.12
		Control						Bmal1iKO
	gWAT14C	214.32	212.55	246.01	190.47	184.17	226.16	209.43	221.31	150.67	227.73	232.98	168.09
		Control						Bmal1iKO
	iWAT 14C	10.24	15.32	13.15	15.23	18.81	14.35	12.03	13.14	12.64	11.34	14.35	10.61
		Control						Bmal1iKO
	Ouadriceps 14C	32.98	26.01	35.12	38.61	24.34	32.04	34.41	32.83	25.71	26.23	30.76	28.8
		Control						Bmal1iKO
	Soleus 14C	14.34	11.75	11.13	17.62	12.97	13.36	13.45	12.96	15.28	13.23	14.76	15.4
c
	Time(min)	Control						Bmal1iKO
	0	1.44	1.7	1.35	2.41	1.82	1.02	1.67	0.87	0.45	1.39	0.36	2.54
	30	3.91	3.75	4.98	2.71	6.68	3.56	1.11	1.25	0.98	3.21	1.38	0.56
	60	9.31	5.14	10.81	8.71	5.93	4.09	4.31	3.14	2.11	4.71	4.93	0.59
	120	13.02	16.22	10.64	12.77	14.43	10.27	5.23	2.24	4.54	3.27	6.82	3.34
	240	15.23	17.31	16.65	17.48	12.34	19.12	5.43	7.31	6.65	7.68	9.34	6.82
d
	Time(min)	Control						Bmal1iKO
	0	15.44	15.7	16.35	15.81	17.03	16.92	11.45	14.74	8.67	12.46	12.65	13.87
	30	89.22	68.91	74.73	68.26	70.34	60.76	36.11	32.65	37.75	42.21	35.38	62.56
	60	119.31	105.14	99.91	88.65	111.93	92.09	50.36	51.15	71.01	45.71	44.33	46.19
	120	112.14	109.76	104.48	140.98	116.65	130.84	75.24	70.57	62.86	86.92	53.76	41.83
	240	65.25	57.31	67.65	67.48	62.34	52.12	35.56	48.52	46.87	27.68	59.2	46.65
e
		Control						Bmal1iKO
	Stomach 3H	34.98	45.78	51.98	25.67	59.12	37.87	61.45	42.98	23.19	19.65	39.45	56.67
	Small intestine 3H	125.34	117.36	137.34	125.19	132.25	159.14	65.65	63.36	31.87	77.76	72.65	67.45
	Colon 3H	8.78	8.11	7.75	6.85	11.64	7.24	9.67	12.34	12.65	8.19	11.23	11.32
	Liver 3H	162.67	142.62	147.32	142.15	153.67	164.45	65.67	97.56	63.45	78.45	72.34	80.45
	Heart 3H	12.45	11.54	13.06	11.23	9.77	10.14	8.46	10.36	9.06	6.23	8.37	6.34
	BAT 3H	10.65	12.98	10.32	8.09	14.67	11.55	6.79	7.04	6.32	5.09	5.64	6.55
	gWAT 3H	102.34	91.26	103.45	82.45	76.89	85.92	56.44	51.26	64.87	45.67	46.63	65.42
	iWAT 3H	13.34	11.98	14.15	12.13	13.11	10.93	7.34	8.12	5.24	9.03	6.43	7.03
	Ouadriceps 3H	11.52	9.57	12.47	10.17	13.8	10.54	5.52	6.57	7.77	5.12	6.45	5.54
	Soleus 3H	21.46	22.34	24.98	24.35	24.76	23.62	16.52	16.64	17.18	17.38	16.76	17.92
	Fecal 3H	56.79	67.45	25.12	39.09	54.12	33.45	139.8	154.91	120.27	100.65	118.04	145.34
f
		Control						Bmal1iKO
	1	9.35	11.65	16.04	10.41	11.55	15.12	4.24	2.69	3.98	0.75	2.55	5.12
	2	11.53	21.92	11.35	9.75	9.19	10.17	3.56	2.87	7.39	1.95	4.54	6.21
	3	18.97	16.15	11.28	16.36	24.77	23.37	8.24	6.15	11.28	8.37	2.73	7.98
	4	24.25	16.45	29.35	23.35	25.32	27.9	8.76	6.98	12.45	12.35	8.76	9.59
	5	20.91	30.63	25.16	25.31	36.32	24.11	13.92	18.87	15.09	10.32	16.32	15.91
	6	38.23	19.98	27.63	34.05	25.77	26.51	11.24	9.98	24.63	14.05	8.79	10.76
	7	25.18	18.23	17.87	26.15	28.95	23.97	9.16	6.38	6.47	9.08	7.09	16.87
	8	14.23	17.92	14.45	22.87	19.22	9.23	10.06	17.22	8.56	9.33	4.27	6.74
	9	13.42	12.35	15.57	11.57	18.21	8.79	7.42	5.35	6.53	5.07	17.21	11.79
	10	12.74	8.09	23.32	15.65	16.28	4.49	7.74	5.09	15.35	5.67	4.26	5.87
	11	25.23	9.24	17.26	4.36	8.78	6.45	12.11	8.94	9.26	8.98	12.54	11.23
	12	5.25	7.33	3.86	27.13	10.55	15.13	8.25	9.33	13.86	12.13	10.55	15.13
	13	16.32	7.64	7.87	11.3	9.69	5.99	13.32	6.64	7.87	11.3	9.69	8.99
	14	11.25	10.45	14.56	6.09	9.87	8.45	7.25	9.45	9.56	6.39	6.97	8.45

## Sheet: Fig5
a			Control						Bmal1iKO
	Dgat2	ZT6	1.02	0.95	0.97	1.01	1.02	1.03	0.33	0.26	0.36	0.29	0.31	0.33
		ZT18	0.61	0.72	0.62	0.51	0.6	0.46	0.23	0.25	0.32	0.19	0.28	0.26
	Cd36		Control						Bmal1iKO
		ZT6	1.18	0.87	0.95	1.04	1.03	0.93	1.24	1.24	0.95	1.39	1.33	1.19
		ZT18	0.74	0.98	0.81	0.75	0.96	0.69	0.67	0.72	0.81	1.02	0.74	0.51
	Fabp2		Control						Bmal1iKO
		ZT6	1.23	0.87	0.86	1.11	1.05	0.88	0.74	0.8	0.55	0.9	0.53	0.59
		ZT18	1.14	0.98	1.12	0.98	1.16	0.96	1.07	0.78	1.06	0.84	0.74	0.81
	Mogat2		Control						Bmal1iKO
		ZT6	1.08	0.97	1.02	0.93	0.99	1.01	1.08	0.98	1.09	1.19	0.77	1.15
		ZT18	0.87	0.97	0.81	0.79	0.96	0.78	1.07	0.89	0.96	1.12	0.94	0.91
	Gpat3		Control						Bmal1iKO
		ZT6	1.11	0.92	0.85	1.03	0.95	1.14	1.28	1.43	1.09	1.19	0.97	1.45
		ZT18	1.13	1.09	1.25	0.95	1.26	1.19	0.87	0.83	0.91	1.11	0.72	0.64
	Dgat1		Control						Bmal1iKO
		ZT6	0.98	0.89	0.96	1.01	1.21	0.95	1.31	1.43	1.19	1.23	0.97	1.55
		ZT18	0.93	0.9	0.81	0.79	0.8	1.19	0.87	0.82	1.03	0.86	0.8	0.78
	Mttp		Control						Bmal1iKO
		ZT6	1	0.87	0.96	1.01	0.92	1.24	0.95	1.03	1.12	0.95	0.84	1.04
		ZT18	0.89	0.98	1.31	0.85	1.25	0.91	0.81	1.12	0.73	0.85	0.88	0.76
	Apob		Control						Bmal1iKO
		ZT6	1.1	1.03	0.89	1.11	1	0.87	0.95	1.01	0.93	1.03	1.09	1
		ZT18	1.54	1.57	1.34	1.42	1.56	1.28	1.34	1.53	0.96	1.25	1.18	1.26
	Fasn		Control						Bmal1iKO
		ZT6	0.98	1.03	0.96	1.04	0.98	1.01	1.13	1.08	0.96	1.07	0.9	1.12
		ZT18	2.16	2.34	2.33	2.02	2.32	2.3	2.54	2.67	2.2	2.31	2.38	2.36
	Acsl5		Control						Bmal1iKO
		ZT6	0.93	1	1.2	1.06	0.92	0.89	0.98	0.82	0.92	1.23	0.91	0.65
		ZT18	0.87	0.82	0.7	0.78	0.75	0.5	0.85	0.77	0.95	0.71	0.65	0.58
	Plin3		Control						Bmal1iKO
		ZT6	0.96	0.92	0.94	1.01	0.92	1.25	1.37	1.13	1.08	1.23	1.31	1.36
		ZT18	1.73	1.59	1.31	1.89	1.78	1.59	1.45	1.07	1.55	1.31	1.39	1.22
	Cpt1a		Control						Bmal1iKO
		ZT6	1.12	0.87	0.86	0.99	1.03	1.13	1.12	1.03	1.18	1.06	1.01	1.26
		ZT18	1.09	0.91	0.89	0.95	0.95	1.21	0.87	0.97	0.75	1.02	0.99	0.79
	Acot1		Control						Bmal1iKO
		ZT6	1.05	0.98	0.97	1.07	0.97	0.96	1.37	1.14	1.09	0.88	1.29	1.41
		ZT18	1.4	1.07	1.34	1.24	1.16	1.28	1.31	1.34	1.6	1.32	1.51	1.39
	Ppara		Control						Bmal1iKO
		ZT6	1.09	1.17	0.96	0.98	1.03	0.77	1.02	1.36	1.01	0.78	1.04	1.11
		ZT18	0.93	0.99	1.19	1.15	1.11	0.99	1.11	1.37	1.26	1.01	1.21	1.19
	Hsl		Control						Bmal1iKO
		ZT6	1.15	0.88	0.77	1.07	0.77	1.36	1.16	1.08	0.93	1.04	1.22	1.17
		ZT18	1.14	1.19	1.42	1.34	1.46	1.28	1.35	1.37	1.26	1.01	1.53	1.49
b		Control			Bmal1iKO
	CD36	1.11	0.86	1.03	1.11	0.92	1.03
	GPAT3	1.24	0.89	0.87	0.94	1.09	0.87
	APOB48	0.89	0.98	1.13	1.08	1.13	1.41
	MTP	1.2	0.97	0.83	1.22	1.07	1.03
	DGAT2	0.99	0.89	1.12	0.3	0.31	0.47
	PPARα	1.12	1.02	0.86	0.72	1.12	0.85
	FASN	1.18	0.89	0.93	0.98	1.01	0.94
	DGAT1	0.85	0.96	1.19	0.96	0.94	1.03
	PLIN3	1.15	0.98	0.87	1.07	0.83	0.78
	MOGAT2	0.79	1.1	1.11	1.05	1.12	0.93
d			Control						Bmal1iKO
Dgat2	mRNA	ZT2	0.87	1.1	0.96	1.37	0.75	0.95	0.56	0.74	0.63	0.41	0.63	0.92
		ZT6	3.01	2.32	2.64	2.74	2.45	2.28	0.85	1.17	1.06	0.91	0.99	0.79
		ZT10	3.24	2.9	3.18	2.54	2.93	3.11	1.12	1.32	1.24	0.94	0.93	0.71
		ZT14	1.73	1.44	1.92	1.62	1.65	2.13	0.49	0.92	0.64	0.78	0.47	0.35
		ZT18	1.61	1.35	1.4	1.76	1.14	1.27	0.78	0.77	0.87	0.74	0.88	0.75
		ZT22	0.67	1.15	0.82	0.91	0.72	1.09	0.6	0.79	0.97	0.68	0.75	0.98
DGAT2	protein		Control						Bmal1iKO
		ZT2	1.01	1.21	0.82	1.27	0.66	1.03	0.7	0.58	0.83	0.51	0.63	0.69
		ZT6	1.75	2.18	1.94	1.36	2.05	1.88	0.35	0.37	0.51	0.68	0.39	0.41
		ZT10	2.07	1.89	2.48	1.94	1.9	2.29	0.49	0.86	0.64	0.4	0.58	0.23
		ZT14	1.79	1.57	1.23	1.21	1.32	1.47	0.59	0.94	0.76	0.58	0.47	0.34
		ZT18	1.51	1.35	1.34	1.22	1.04	1.69	0.58	0.47	0.57	0.54	0.48	0.65
		ZT22	0.96	0.64	1.02	0.74	0.8	1.17	0.36	0.29	0.57	0.48	0.71	0.58
e		Control					Bmal1
	Bmal1	1.04	0.92	1.07	0.96	1.01	235.47	198.51	214.54	221.48	194.65
	Dgat2	1.05	1.04	0.96	0.97	0.98	1.75	1.67	1.91	1.79	1.88
		siControl					siBmal1
	Bmal1	0.99	1.02	1.08	0.98	0.93	0.27	0.2	0.38	0.32	0.27
	Dgat2	1.03	1.04	0.93	0.97	1.03	0.56	0.64	0.56	0.59	0.58
		Control					Bmal1
	BMAL1	0.99	1.02	1.11	0.93	0.95	2.45	2.04	2.76	2.43	2.26
	DGAT2	1.19	0.84	0.93	1.01	1.03	1.48	1.59	1.82	1.79	1.86
		siControl					siBmal1
	BMAL1	0.86	0.94	1.18	0.93	1.09	0.29	0.18	0.22	0.24	0.14
	DGAT2	0.89	1.12	1	1.01	0.98	0.34	0.39	0.35	0.42	0.42
f		Control					BMAL1
	BMAL1	0.85	0.95	1.17	0.88	1.15	136.29	114.18	124.22	107.24	129.14
	DGAT2	1.01	1.01	0.95	0.91	1.12	1.81	1.66	1.72	1.7	1.95
		siControl					siBMAL1
	BMAL1	1.01	0.96	1.05	0.81	1.17	0.11	0.09	0.09	0.23	0.12
	DGAT2	1.19	0.91	0.89	0.98	1.03	0.43	0.36	0.55	0.42	0.35
		Control					BMAL1
	BMAL1	1.11	0.98	0.94	0.88	1.09	4.8	5.09	5.54	5.11	4.02
	DGAT2	0.91	0.96	1.19	1.01	0.93	2.64	2.4	1.85	2.21	2.48
		siControl					siBMAL1
	BMAL1	1.03	0.96	1.04	1.01	0.96	0.19	0.16	0.21	0.11	0.28
	DGAT2	1.01	0.97	1.05	0.87	1.1	0.24	0.25	0.26	0.19	0.27
g
		siControl					siBmal1
	24	1.11	0.92	1.08	0.86	1.03	0.59	0.32	0.41	0.51	0.77
	28	1.61	1.82	1.6	1.55	1.57	0.63	0.65	0.57	0.45	0.76
	32	1.39	1.48	1.53	1.36	1.46	0.51	0.45	0.75	0.49	0.5
	36	1.03	0.93	1.01	0.92	0.87	0.61	0.55	0.42	0.62	0.57
	40	0.75	0.84	0.62	0.81	0.69	0.37	0.42	0.3	0.52	0.36
	44	0.94	1.02	0.74	0.89	0.81	0.41	0.11	0.34	0.14	0.56
	48	0.82	0.76	0.6	0.78	0.64	0.44	0.36	0.39	0.42	0.26
h
		siControl					siBMAL1
	24	0.91	0.94	1.05	0.96	1.14	0.21	0.23	0.24	0.23	0.24
	28	1.61	1.52	1.46	1.91	1.57	0.53	0.55	0.56	0.55	0.56
	32	1.55	1.94	2.08	1.64	1.42	0.53	0.51	0.46	0.43	0.46
	36	0.79	0.63	0.71	0.56	0.67	0.37	0.35	0.42	0.56	0.33
	40	0.43	0.42	0.55	0.49	0.44	0.28	0.34	0.39	0.54	0.48
	44	0.33	0.42	0.36	0.34	0.4	0.36	0.11	0.34	0.29	0.26
	48	0.52	0.53	0.55	0.58	0.49	0.54	0.56	0.67	0.42	0.64

## Sheet: Fig6
a	Bmal1
	0	1.02	0.97	1.01	0.95	1.01	1.04
	0.1	1.48	1.62	1.68	1.31	1.51	1.74
	0.2	1.75	1.81	1.64	1.91	1.89	1.93
	0.3	2.02	2.11	2.09	1.97	2.33	1.97
b		Bmal1						Control
	pGL4.17	1.08	1.02	1.06	0.82	1.11	1.21	1.1	0.99	1.08	0.93	0.89	1.01
	mut	1.28	1.12	0.98	0.78	1.01	1.24	1.18	0.98	0.99	1.07	0.81	0.97
	-300	1.25	1.11	1.09	1.13	0.89	1.1	1.01	1.02	0.98	1.03	0.95	1.01
	-700	1.72	1.61	1.68	1.64	1.63	1.67	0.99	0.98	0.99	1.02	1.01	1.01
	-1300	1.68	1.67	1.78	1.69	1.71	1.73	1.09	0.89	0.92	1.11	1.05	0.94
	-2000	1.69	1.59	1.72	1.66	1.62	1.71	1.08	1.01	0.98	0.93	0.91	1.09
c	CHIP	IgG						BMAL1
	Control	0.55	0.41	0.48	0.28	0.43	0.47	5.5	3.88	4.46	5.19	4.55	4.43
	Bmal1iKO	0.38	0.28	0.33	0.39	0.54	0.43	0.49	0.54	0.32	0.51	0.35	0.64

## Sheet: Fig7
a
	Age	Control						Rev-erbαiKO
	0	23.1	20.5	18.5	19.9	20	21	22.3	21.1	19.9	21.9	21.5	22.2
	1	20.2	21.4	19.5	23.1	22.5	28.6	23.2	24.4	23.5	25.7	22.9	25.6
	2	23.1	24.9	29.5	24.9	26.4	23.4	29.1	31.9	29.5	27.9	27.4	28.4
	3	32.1	27.9	28.5	29.9	29.5	26.9	32.3	30.6	33.2	31.9	30.5	33.9
	4	30.9	32.3	34.2	31.9	29.5	32.1	35.9	33.3	36.2	34.9	33.7	36.1
	5	31.6	33.1	35.1	31.9	30	31.6	38.6	35.1	37.1	37.5	37	38.6
	6	33.2	34.3	36.1	32.3	32.1	33.2	38.8	39.9	38.6	41.3	38.1	37.9
	7	32.4	35.9	37.4	32.2	31.2	30.1	39.4	40.9	38.4	40.2	39.2	41.8
	8	33.2	36.3	35.6	33.1	32.5	32.2	42.2	40.3	44.3	43.1	42.5	41.2
	9	33.9	37.8	37.9	32.5	35.9	33.5	43	42.2	41.9	42.5	45.6	43.5
	10	33.5	37.1	37.4	34.2	36.2	35.1	43.5	45.8	42.7	43.2	42.7	44.8
b		Control						Rev-erbαiKO
	weight gain	15.9	15.4	13.4	12.5	17	14.3	21.5	20.4	23.9	21.2	21	21.7
c
		Control						Rev-erbαiKO
	Fat(%)	17.2	18.4	18.1	19.9	16.2	18.2	24.2	23.4	25.1	25.9	28.2	20.8
	LBM(%)	57.4	58.2	53.3	57.3	55.2	59.1	51.4	50.2	48.9	45.3	51.2	55.1
d		Control						Rev-erbαiKO
	BAT	0.28	0.25	0.45	0.79	0.23	0.32	0.69	0.44	0.67	0.23	0.43	0.46
	gWAT	5.56	5.54	5.39	5.19	5.53	5.37	8.03	7.74	7.65	7.39	7.51	6.83
	iWAT	3.25	2.98	3.05	2.95	2.82	2.29	4.25	4.28	4.39	4.55	4.62	4.39
e		Control						Rev-erbαiKO
	TAG	1.97	1.92	1.72	1.91	1.72	1.8	2.11	2.45	2.47	2.54	2.62	2.79
		Control						Rev-erbαiKO
	FFA	1.12	1.24	1.19	1.21	1.26	1.23	2.18	1.85	1.89	1.74	1.5	1.98
		Control						Rev-erbαiKO
	Hepatic TAG	16.22	18.33	16.15	17.15	18.14	18.12	34.15	32.45	32.47	32.54	32.62	32.79
		Control						Rev-erbαiKO
	Hepatic FFA	4.13	4.89	4.09	4	3.96	4.08	5.18	4.85	5.16	5.34	6.01	5.67
f
	HE	Control						Rev-erbαiKO
		3	2.98	3.07	2.65	2.84	2.91	4.26	3.98	3.87	3.65	3.84	3.91
	OIL RED	Control						Rev-erbαiKO
		56.13	65.89	60.09	54.98	53.76	51.02	79.13	69.87	80.76	84.05	73.65	83.54
g
		Control						Rev-erbαiKO
		3.31	3.54	3.44	3.38	3.12	3.72	6.65	4.79	6.54	6.88	6.51	6.96
h
	Dgat2	Control				Rev-erbαiKO
	ZT6	0.78	1.28	1.04	0.9	3.24	3.15	2.94	2.44
	ZT18	0.34	0.28	0.53	0.59	2.11	2.26	2.34	2.69
		Control				Rev-erbαiKO
	DGAT2	0.9	1	1.31	0.79	1.81	2.08	2.57	2.16
i
		Control						Rev-erbα
	RLU	1.05	0.95	0.97	1.02	1.07	0.94	0.88	0.76	0.82	0.79	1.07	0.97

## Sheet: Fig8
a
		Vehicle						SR9009
	weight gain	12.2	10.2	11.6	12.9	14.1	10.3	0.2	0.1	0.6	0.9	0.8	3.4
b		Vehicle						SR9009
	TAG	1.16	1.33	1.22	1.19	1.43	1.53	0.63	0.56	0.48	0.75	0.46	0.64
		Vehicle						SR9009
	FFA	1.06	0.93	0.98	0.96	0.89	0.95	0.41	0.46	0.59	0.69	0.56	0.49
		Vehicle						SR9009
	Hepatic TAG	11.14	9.34	8.85	9.17	10.13	13.02	5.32	6.82	4.92	6.87	5.56	4.03
		Vehicle						SR9009
	Hepatic FFA	2.35	2.41	2.67	1.87	2.57	2.02	1.12	1.45	1.16	1.65	1.26	1.04
c		Vehicle						SR9009
	Intestine TAG	11.29	11.65	16.65	13.94	14.48	10.54	7.45	5.12	8.02	7.49	6.36	9.03
d
		Vehicle			SR9009
	Bmal1	0.86	1.05	1.09	0.33	0.35	0.48
	Dgat2	0.92	1.01	1.07	0.24	0.45	0.31
	BMAL1	1.07	0.91	1.02	0.54	0.47	0.45
	DGAT2	0.93	0.95	1.12	0.57	0.62	0.5
e
		Vehicle						SR8278
	weight gain	11.2	9.2	11.6	11.92	7.13	8.95	17.14	16.13	13.17	14.42	17.13	15.05
f		Vehicle						SR8278
	TAG	1.72	1.54	1.54	1.92	1.32	2.21	2.38	2.47	2.42	2.51	2.95	2.56
		Vehicle						SR8278
	FFA	0.97	1.01	1.05	1.11	1.08	1.02	1.31	1.36	1.34	1.43	1.15	1.22
		Vehicle						SR8278
	Hepatic TAG	13.43	14.19	16.04	13.13	12.91	13.29	17.46	18.17	17.54	18.51	19.15	16.56
		Vehicle						SR8278
	Hepatic FFA	3.62	3.11	3.15	2.42	3.17	3.13	4.67	4.32	4.4	4.65	4.53	4.48
g		Vehicle						SR8278
	Intestine TAG	9.34	11.22	8.42	7.13	9.09	8.16	18.61	16.34	19.02	16.79	14.72	14.45
h		Vehicle			SR8278
	Bmal1	1.19	0.81	1	3.01	3.44	3.12
	Dgat2	0.89	1.13	0.98	2.32	2.23	2.58
	BMAL1	1.14	0.79	1.07	1.64	2.05	1.67
	DGAT2	0.99	0.96	1.05	1.65	1.6	1.36

## Sheet: FigS1
b			Control						Bmal1iKO
		Duodenum	0.87	0.91	1.06	1.08	0.95	1.13	0	0	0	0	0	0	N/A
		Jejunum	0.99	1.16	1.04	0.94	0.86	1.01	0	0	0	0	0	0	N/A
		Ileum	0.78	1.22	1.13	0.97	0.88	1.02	0	0	0	0	0	0	N/A
		Colon	1.11	1.04	0.94	0.96	0.91	1.04	0	0	0	0	0	0	N/A
			Control						Bmal1iKO
		Liver	0.72	1.28	1.08	0.85	0.95	1.12	1.2	1.05	0.78	0.89	0.98	1.06
		Kidney	0.99	0.82	1.17	0.89	0.97	1.16	1.33	1.25	0.9	0.86	1.21	1.18
		Brain	0.98	1.08	1.08	0.93	0.91	1.02	0.94	0.96	1.04	1.06	1.01	1.11
		BAT	0.87	1.06	1.12	0.95	0.85	1.15	1.21	0.91	0.92	1.32	1.16	1.02
		gWAT	1.05	1.02	1.03	0.94	0.98	0.98	1.12	1.06	0.95	0.81	1.24	0.95
		iWAT	1.09	0.93	1.12	0.88	0.93	1.05	0.94	0.91	1.25	0.83	0.81	1.1
c			Control						Bmal1iKO
		Intestine mass	1.86	1.32	1.45	1.87	1.14	1.78	1.75	1.78	1.47	1.56	1.78	1.56
		Intestine lengh	36.1	38	29.9	32.1	32.8	29.8	35.5	33.1	38.1	32	34.1	35.2
		Transit time	131	128	139	157	164	145	126	148	151	146	132	143
		Villus height	312	310	257	315	305	288	362	287	269	288	361	325
		Crypt number	191	128	169	187	183	198	196	168	177	146	236	200
d
	Bmal1		Control						Bmal1iKO
		ZT2	1.02	0.93	1.1	0.88	1.32	0.75	0	0	0	0	0	0
		ZT6	0.13	0.16	0.19	0.01	0.09	0.24	0	0	0	0	0	0
		ZT10	0.34	0.35	0.58	0.51	0.12	0.25	0	0	0	0	0	0
		ZT14	0.81	0.84	1.42	0.92	1.01	0.94	0	0	0	0	0	0
		ZT18	1.46	1.54	1.64	1.02	1.71	1.52	0	0	0	0	0	0
		ZT22	1.99	1.87	1.63	1.75	1.34	1.92	0	0	0	0	0	0
	Rev-erbα		Control						Bmal1iKO
		ZT2	1.01	0.95	1.09	0.87	1.13	0.95	0.03	0.04	0.01	0.19	0.05	0.14
		ZT6	1.14	1.7	1.28	1.42	1.82	1.03	0.01	0	0.02	0.32	0	0.03
		ZT10	0.89	0.65	0.56	0.73	0.43	0.55	0.12	0.26	0.08	0.41	0.12	0.15
		ZT14	0.21	0.34	0.22	0.26	0.19	0.32	0.01	0.02	0	0.09	0	0.02
		ZT18	0.14	0.02	0.01	0.02	0.03	0.01	0.02	0	0.01	0.03	0.19	0.04
		ZT22	0.05	0.06	0.14	0.29	0.14	0.03	0	0.02	0.05	0.12	0.01	0.03
	Rev-erbβ		Control						Bmal1iKO
		ZT2	0.98	0.99	1	0.78	1.26	0.99	0.19	0.24	0.39	0.1	0.21	0.19
		ZT6	2.3	2.52	2.38	2.4	2.82	2.93	0.11	0.09	0.13	0.12	0.08	0.13
		ZT10	1.89	1.65	1.76	1.93	2.06	1.75	0.92	0.76	0.88	1.01	0.62	0.71
		ZT14	0.77	0.61	0.75	0.66	0.73	0.82	0.12	0.09	0.01	0.19	0.08	0.11
		ZT18	0.34	0.03	0.19	0.02	0.09	0.11	0.19	0.07	0.04	0.05	0.09	0.14
		ZT22	0.38	0.25	0.27	0.19	0.31	0.27	0.01	0.02	0.01	0.01	0.29	0
	Npas2		Control						Bmal1iKO
		ZT2	1.28	0.95	1.02	0.6	1.21	0.94	3.16	2.23	2.39	2.57	2.62	2.28
		ZT6	0.93	1.2	0.75	1.39	1.9	0.85	3.76	3.69	3.53	2.99	4.92	2.93
		ZT10	0.88	0.56	0.69	0.73	0.48	1.15	2.72	2.35	2.85	1.98	2.41	2.19
		ZT14	1.14	1.71	1.1	0.6	1.24	1.02	2.09	2.25	1.78	2.19	1.81	2.23
		ZT18	2.98	2.23	2.89	2.78	2.69	3.19	1.85	1.58	1.09	1.65	2.34	1.44
		ZT22	2.38	2.25	2.47	2.65	2.17	2.27	2.01	3.04	2.31	2.66	2.59	2.47
	per1		Control						Bmal1iKO
		ZT2	1.04	0.9	1.09	0.84	1.2	0.93	0.92	0.89	1.15	0.84	0.98	0.81
		ZT6	1.97	2.06	1.86	2.14	2.1	1.59	1.15	1.71	1.44	1.09	1.69	1.81
		ZT10	2.24	2.35	2.08	2.41	2.62	2.45	2.16	2.01	2.42	2.34	2.13	1.64
		ZT14	0.71	0.69	0.92	0.75	0.63	0.67	0.34	0.48	0.83	0.75	0.54	0.89
		ZT18	0.13	0.34	0.05	0.22	0.1	0.14	0.42	0.34	0.77	0.33	0.59	0.24
		ZT22	0.18	0.27	0.2	0.24	0.41	0.61	0.74	0.89	0.92	1.26	0.35	0.51
	per2		Control						Bmal1iKO
		ZT2	1.14	0.78	1.09	0.94	1.2	0.85	2.15	2.3	2.28	1.98	2.09	2.35
		ZT6	5.27	4.82	4.64	5.51	4.15	5.27	2.81	3.19	2.8	1.94	2.32	3.24
		ZT10	4.76	4.36	5.08	4.42	4.02	4.65	5.95	5.49	5.76	5.21	5.83	5.15
		ZT14	9.71	7.68	7.93	9.65	6.57	8.63	6.32	5.84	5.68	7.16	4.89	4.26
		ZT18	4.02	3.21	3.51	3.07	2.11	3.04	1.04	0.93	0.67	1.62	1.09	0.95
		ZT22	1.08	1.67	0.52	1.1	1.51	0.31	0.95	0.86	1.01	1.29	0.74	0.43
	per3		Control						Bmal1iKO
		ZT2	1.09	0.9	1.12	1.04	1.01	0.84	1.04	0.53	0.77	0.5	0.61	0.45
		ZT6	9.35	10.11	6.64	8.09	11.69	8.81	0.52	0.37	0.58	0.18	1.1	0.41
		ZT10	7.56	7.01	7.42	9.34	7.13	5.04	2.35	3.99	1.82	0.57	3.18	0.49
		ZT14	4.44	3.41	1.86	4.19	3.24	2.29	0.46	0.67	1.02	0.83	1.12	0.96
		ZT18	0.42	0.21	0.47	0.19	0.21	0.34	0.72	1.06	0.77	1.02	0.65	0.92
		ZT22	0.48	0.37	0.22	0.26	0.45	0.31	0.25	0.35	0.74	0.54	0.46	0.47
	cry1		Control						Bmal1iKO
		ZT2	1	0.86	1.04	0.89	1.18	1.03	3.56	3.84	3.77	3.43	3.67	3.85
		ZT6	1.34	1.75	1.58	1.25	1.89	1.76	3.68	3.65	4.35	4.12	3.94	4.13
		ZT10	1.55	0.67	0.8	1.43	1.02	0.91	3.48	2.89	3.69	3.35	3.23	3.92
		ZT14	3.02	3.64	2.41	2.77	2.33	2.97	5.92	4.16	5.64	5.12	4.85	5.23
		ZT18	4.23	3.25	4.6	4.52	3.67	4.14	3.74	4.31	4.97	4.09	4.14	3.65
		ZT22	2.54	2.46	2.77	2.42	1.88	2.01	4.12	4.36	4.41	3.92	4.95	4.23
	cry2		Control						Bmal1iKO
		ZT2	1.52	0.91	0.75	0.6	1.2	1.02	2.79	2.99	2.58	2.68	2.19	2.25
		ZT6	1.95	2.62	1.89	2.19	1.36	1.69	3.82	4.67	4.28	3.82	3.71	4.51
		ZT10	2.24	2.04	1.79	2.98	2.07	1.99	3.56	3.62	4.23	3.77	3.86	2.81
		ZT14	2.14	2.09	1.68	2.23	2.49	2.15	2.92	2.84	2.09	2.56	2.79	3.16
		ZT18	1.88	1.95	1.94	1.09	1.78	1.89	2.14	1.95	1.67	1.78	1.65	1.56
		ZT22	1.09	1.13	1.41	1.19	1.54	1.1	2.95	3.06	2.01	1.72	2.54	2.43
	Clock		Control						Bmal1iKO
		ZT2	1.01	0.89	0.98	0.68	1.19	1.25	0.79	0.99	1.18	0.66	1.04	1.25
		ZT6	0.82	0.67	0.8	0.82	0.71	0.51	1.26	1.67	1.13	1.35	0.96	1.21
		ZT10	0.25	0.59	0.76	0.63	0.33	0.25	0.59	0.65	0.37	0.58	0.76	0.68
		ZT14	0.92	0.84	0.68	0.96	0.79	1.46	1.12	0.94	0.69	1.33	0.69	1.16
		ZT18	1.04	0.93	0.67	1.62	1.09	0.95	0.84	0.61	0.64	0.58	0.73	1.28
		ZT22	0.95	0.86	1.01	1.29	0.74	0.43	0.75	1.06	0.41	0.62	1.33	0.91
	Dbp		Control						Bmal1iKO
		ZT2	1.36	0.99	0.87	0.54	1.19	1.05	0.16	0.32	0.28	0.19	0.37	0.28
		ZT6	9.82	9.67	11.5	6.42	9.71	9.51	0.92	0.97	0.35	0.12	0.81	0.31
		ZT10	3.25	5.19	3.12	6.03	5.31	6.22	1.65	1.39	0.42	1.64	1.83	2.02
		ZT14	0.52	0.26	1.34	0.92	0.65	0.43	0.22	0.34	0.43	0.27	0.12	0.29
		ZT18	0.04	0.01	0.07	0.02	0.01	0.05	0.14	0.19	0.17	0.22	0.09	0.56
		ZT22	0.12	0.06	0.21	0.02	0.04	0.13	0.12	0.36	0.11	0.05	0.07	0.13
	E4bp4		Control						Bmal1iKO
		ZT2	1.13	0.99	1	0.64	1.09	1.15	1.89	1.72	2.09	2.76	2.65	2.61
		ZT6	0.32	0.32	0.15	0.32	0.24	0.43	3.21	3.74	3.04	3.21	3.45	3.34
		ZT10	0.18	0.21	0.09	0.39	0.31	0.22	2.95	2.09	2.42	2.34	2.81	2.92
		ZT14	1.92	1.56	2.34	2.12	1.85	2.63	2.56	2.34	2.43	2.27	2.4	2.09
		ZT18	3.04	4.01	3.77	3.19	4.14	4.65	4.35	4.11	3.86	3.98	3.89	4.66
		ZT22	2.12	1.86	2.41	2.12	2.84	2.43	2.72	2.98	3.1	2.85	2.37	3.71

## Sheet: FigS2
		Control						Bmal1iKO
Rev-erbα	ZT6	1.04581	0.978771	1.13296	0.878212	0.931844	1.0324	0.78	0.69	1.1	0.68	0.96	0.99
	ZT18	0.00670391	0.0134078	0.0804469	0.0536313	0.100559	0.00670391	0.04	0.03	0.01	0.02	0.03	0.02
		Control						Bmal1iKO
Rev-erbβ	ZT6	0.981383	0.925532	1.16862	0.885638	1.04947	0.989362	1.01	1.24	1.36	1.15	1.06	1.11
	ZT18	0.486702	0.598404	0.654255	0.542553	0.43883	0.726064	0.65	0.87	0.71	0.55	0.83	0.58
		Control						Bmal1iKO
per3	ZT6	0.901366	0.810319	1.18361	1.07436	1.03794	0.992413	1.13	0.72	1.09	0.99	0.65	0.95
	ZT18	2.13961	1.85736	1.9302	1.43854	1.83915	1.80273	1.98	2.12	2.25	1.88	1.69	1.99
		Control						Bmal1iKO
Npas2	ZT6	0.879452	0.789041	1.29863	0.953425	1.0274	1.05205	1.35	1.52	1.49	1.84	0.85	1.1
	ZT18	1.75068	1.92329	2.34247	1.98904	2.06301	2.25205	2.98	2.12	2.25	2.88	2.69	2.99
		Control						Bmal1iKO
cry1	ZT6	1.08065	0.774194	1.1129	1.37097	1.03226	0.629032	0.903226	0.822581	0.758065	0.435484	1.04839	0.66129
	ZT18	2.30645	2.16129	2.5	2.29032	2.43548	2.6129	2.03226	2.12903	2.03226	2.87097	2.67742	2.48387
		Control						Bmal1iKO
cry2	ZT6	0.919614	1.16399	1.03537	0.906752	1.08039	0.893891	0.868167	0.971061	1.05466	0.700965	1.06109	0.971061
	ZT18	0.913183	0.778135	0.971061	0.752412	0.713826	0.861736	0.913183	0.778135	0.945338	0.829582	1.02251	0.861736
		Control						Bmal1iKO
Dbp	ZT6	1.03539	0.894632	1.1833	1.01392	0.928032	0.944732	1.03539	1.1332	1.11173	1.01392	1.14751	1.1833
	ZT18	0.0548708	0.0596421	0.164612	0.124056	0.0882704	0.128827	0.0787276	0.083499	0.0930417	0.0715706	0.0644135	0.0572565
		Control						Bmal1iKO
E4bp4	ZT6	0.571429	0.961039	1.24675	1.35065	0.545455	1.32468	0.831169	0.701299	0.909091	1.09091	1.19481	1.01299
	ZT18	3.09091	5.01299	4.33766	4.72727	4.25974	5.03896	5.2987	4.7013	5.37662	4.75325	6	5.06494

[truncated: 14 more sheets: FigS3, FigS4, FigS5, FigS6, FigS7, FigS8, FigS9, FigS10, FigS11, FigS12, FigS13, FigS14, FigS15, Original western blots]
